# Supplementary material for: NSUN3-mediated mitochondrial tRNA 5-formylcytidine modification is essential for embryonic development and respiratory complexes in mice
Source: Commun Biol. 2023 Mar 22;6:307. doi: 10.1038/s42003-023-04680-x (PMC10033821; doi:10.1038/s42003-023-04680-x)
Supplement: Supplementary file 3 — Supplementary Data [file 42003_2023_4680_MOESM3_ESM.xlsx]

## Sheet: Sheet1
Supplementary Data
Source data underlying the graphs in the manuscript
	Figure 2b
		Flox	HKO
		33.5	33.9
		34.4	38.8
		30.7	34.4
		36	36.3
	Figure 2c
		Flox	HKO
		1.16311	0.0586384
		0.767368	0.134716
		1.13131	0.116467
		0.938214	0.0972599
	Figure 3a
		Flox, 14 wk	HKO, 14 wk	Flox, 50 wk	HKO, 50 wk
		191	207	173	191
		193	172	153	246
		167	142	158	187
			195	160	225
	Figure 3d
		Flox, 14 wk	HKO, 14 wk	Flox, 50 wk	HKO, 50 wk
		0.927782	0.846405	1.01723	1.40273
		1.12965	0.8938	0.900889	1.18065
		0.942566	0.870403	0.992915	1.07776
			1.16052	1.08897	1.13892
	Figure 3e
		Left ventricle volume (diastolic)
		Flox, 14 wk	HKO, 14 wk	Flox, 50 wk	HKO, 50 wk
		60.0719	48.8284	54.8049	61.1567
		71.3928	49.7985	65.6009	66.7382
		65.6009	43.2251	47.8687	45.0515
			56.8804	48.8284	55.8374
		Left ventricle volume (systolic)
		Flox, 14 wk	HKO, 14 wk	Flox, 50 wk	HKO, 50 wk
		32.3518	18.9428	32.3518	22.5501
		37.156	20.7025	25.8264	20.1062
		42.3273	20.7025	20.1062	16.7321
			27.9114	25.8264	21.9244
	Figure 3f
		Flox, 14 wk	HKO, 14 wk	Flox, 50 wk	HKO, 50 wk
		46.1449	61.2054	40.9692	63.1274
		47.9556	58.4275	60.631	69.873
		35.4776	52.1054	57.9972	62.8601
			50.9297	47.1078	60.7353
	Figure 3g
		Left ventricle posterior wall (diastolic)
		Flox, 14 wk	HKO, 14 wk	Flox, 50 wk	HKO, 50 wk
		0.846154	0.846154	1.0718	1.1282
		0.930769	0.987179	0.789744	1.01538
		0.846154	0.958974	0.930769	1.1
			1.21282	1.01538	0.902564
		Left ventricle posterior wall (systolic)
		1.24103	1.21282	1.24103	1.55128
		1.18461	1.18461	1.01538	1.46667
		1.01538	1.38205	1.21282	1.43846
			1.26923	1.01538	1.26923
	Figure 4c, d
		Flox, 14 wk	HKO, 14 wk	Flox, 50 wk	HKO, 50 wk
		0.39	1.514	1.149	3.249
		0.536	1.132	0.459	1.139
		0.695	0.976	0.575	1.465
		0.8	0.82	0.679	0.174
		0.81	0.259	0.072	1.968
		1.465	0.277	0.159	2.542
		0.784	0.517	1.084	0.551
		0.336	0.404	1.215	0.6
		0.292	0.89	0.389	0.946
		0.612	1.98	0.638	0.324
		0.842	2.58	0.259	2.761
		0.246	2.021	0.642	0.471
		0.795	0.324	0.617	1.128
		0.349	2.295	0.197	0.473
		1.006	1.019	1.009	1.091
		0.721	0.321	0.278	0.712
		1.084	1.055	0.557	0.472
		0.608	0.672	0.336	1.928
		0.674	0.201	1.933	0.371
		1.425	1.576	0.199	0.615
		0.499	0.511	0.496	1.622
		0.391	0.217	1.003	0.866
		1.072	1.924	0.471	1.224
		0.134	0.473	0.272	0.787
		0.757	1.276	0.935	0.435
		0.666	0.585	1.032	1.982
		0.675	0.408	0.499	1.866
		0.334	1.31	0.456	1.01
		1.272	1.338	0.418	0.718
		0.783	0.202	0.239	0.412
		0.197	1.231	1.53	2.52
		0.83	1.057	0.527	2.87
		0.507	1.722	0.797	0.719
		0.272	1.577	1.017	1.367
		0.495	1.211	0.906	0.309
		0.618	0.348	0.379	0.494
		0.115	1.981	0.473	0.869
		0.588	1.334	0.338	1.186
		0.616	1.243	0.495	1.642
		0.108	1.235	0.867	0.79
		0.398	0.179	0.403	1.473
		0.329	0.594	0.46	1.529
		0.072	4.496	0.39	1.173
		0.601	1.509	0.205	1.694
		0.259	0.313	0.688	1.08
		0.449	2.085	0.37	2.102
		1.213	0.289	0.705	0.34
		0.885	0.168	0.656	0.936
		0.841	0.249	0.49	0.226
		0.647	0.877	0.558	0.374
		1.203	0.351	0.705	0.353
		1.235	0.711	0.194	1.537
		0.677	0.778	0.321	0.508
		0.621	1.214	1.699	0.693
		1.29	0.242	1.316	0.847
		1.094	0.739	0.654	1.96
		0.402	1.74	0.304	0.63
		0.326	2.38	0.304	0.56
		0.409	2.198	1.001	0.636
		0.564	1.41	0.143	1.097
		0.675	0.265	0.325	0.417
		0.172	1.249	0.555	0.36
		0.552	0.777	0.596	1.543
		0.901	1.277	0.53	0.573
		0.163	1.004	0.231	0.659
		0.193	0.782	0.274	0.848
		0.788	0.515	0.321	1.373
		0.91	1.694	0.171	3.389
		0.372	1.213	0.274	4.425
		0.277	0.963	0.262	0.934
		0.446	0.556	0.382	0.67
		0.861	0.069	0.306	0.172
		0.404	0.251	0.116	0.185
		0.629	0.252	0.766	0.696
		0.81	0.244	0.293	2.732
		0.913	0.293	0.571	3.18
		0.152	0.363	0.59	0.27
		0.93	0.779	0.609	1.095
		0.621	2.055	0.775	0.301
		0.428	2.233	0.634	1.083
		0.975	1.36	0.789	1.464
		1.176	0.658	0.201	0.849
		0.086	0.236	0.562	1.44
		0.444	1.017	0.408	0.75
		0.685	1.457	0.577	1.466
		0.891	1.073	0.204	0.676
		0.57	1.902	0.361	2.46
		1.067	0.652	0.19	0.88
		0.296	1.816	0.03	1.189
		0.604	0.588	0.55	0.381
		0.645	2.809	0.579	0.349
		0.867	1.881	0.586	1.68
		0.881	1.338	0.122	0.884
		0.61	1.505	0.335	2.829
		0.732	0.709	0.351	0.962
		0.541	0.819	0.224	0.724
		0.624	1.543	0.722	1.002
		0.656	0.844	0.377	1.038
		1.298	1.088	0.529	1.482
		0.333	0.869	0.265	0.37
		0.399	1.868	0.392	1.624
		1.077	0.687	0.755	1.513
		0.165	0.885	0.576	4.968
		0.677	2.538	0.673	1.792
		0.625	0.675	0.559	0.484
		0.522	0.426	0.791	2.358
		0.494	2.275	0.265	2.472
		0.243	3.451	1.01	0.147
		0.188	5.323	1.3	0.661
		0.781	2.423	0.446	0.918
		0.752	0.171	0.495	1.164
		0.96	1.218	0.762	0.764
		1.304	1.488	0.481	2.064
		0.634	1.878	0.327	1.625
		0.669	0.354	0.398	0.821
		1.116	0.854	0.239	1.587
		1.037	0.573	0.323	0.823
		1.056	0.273	0.192	1.744
		1.067	2.387	0.628	2.102
		1.277	0.118	0.132	2.002
		0.664	0.345	0.618	0.803
		1.715	3.014	1.351	2.102
		0.542	1.929	0.719	1.695
		0.329	3.925	1.425	0.138
		0.167	2.273	1.257	0.926
		1.051	1.063	0.653	1.31
		0.413	2.284	0.859	0.865
		0.959	1.419	0.895	0.145
		0.198	0.61	0.21	0.386
		0.759	1.898	1.342	0.268
		0.465	1.508	0.667	0.552
		0.376	0.817	1.019	0.87
		0.922	1.748	1.909	0.743
		0.138	1.283	0.352	1.195
		0.564	2.24	0.856	0.634
		0.212	0.375	1.456	2.769
		0.177	0.87	1.406	1.242
		0.596	1.99	1.815	0.685
		0.066	0.543	0.81	0.408
		0.285	0.493	0.868	0.546
		0.274	2.135	1.171	1.312
		0.254	0.71	0.405	1.949
		0.402	0.509	0.849	0.957
		0.233	0.507	1.002	1.005
		0.204	0.754	0.807	2.072
		0.491	0.334	0.351	0.38
		0.632	0.737	0.138	0.52
		0.4	1.249	0.669	0.53
		0.38	0.402	0.575	0.572
		0.749	0.273	0.876	0.667
		1.183	0.956	1.085	1.36
		1.04	0.186	0.304	3.625
		0.552	0.654	0.487	1.443
		0.397	1.118	0.538	0.361
		0.432	2.657	0.691	3.332
		1.55	0.609	0.892	0.637
		0.317	1.391	0.677	3.386
		0.428	1.384	0.601	0.911
		0.648	2.196	0.311	1.766
		0	2.011	0.106	0.772
		0.397	0.989	0.271	0.733
		0.155	0.254	0.632	2.389
		0.332	1.212	0.894	2.772
		1.06	0.806	0.711	1.569
		0.867	0.497	0.812	0.802
		0.262	2.839	1.128	0.575
		0.714	0.439	0.448	0.487
		0.711	0.509	0.348	0.218
		1.156	1.796	0.513	0.324
		1.164	1.918	0.443	0.286
		1.189	0.409	0.596	0.487
		0.339	1.161	0.721	0.901
		1.065	1.067	0.26	0.712
		0.947	0.821	1.11	0.382
		0.517	1.795	0.987	0.236
		0.593	2.068	0.71	5.722
		0.414	1.249	0.412	0.21
		0.243	1.529	0.189	0.905
		0.732	0.518	0.882	0.16
		0.213	1.216	1.351	2.029
		0.49	1.495	0.533	2.261
		0.534	0.827	0.574	0.72
		0.456	0.507	0.849	1.081
		0.646	0.762	0.331	1.809
		1.019	0.748	1.405	1.027
		0.505	0.495	0.554	1.36
		0.827	0.796	1.349	3.625
		0.691	0.825	1.091	1.443
		0.755	1.285	1.047	0.361
		0.757	1.29	1.456	3.332
		0.327	1.341	0.527	0.637
		0.421	1.016	0.655	3.386
		0.752	0.764	0.47	0.911
		0.735	0.629	0.746	1.766
		0.613	0.979	1.117	0.772
		1.123	0.755	1.011	0.733
		0.845	1.291	1.948	2.389
		1.031	1.31	0.893	2.772
		1.615	0.538	0.531	1.569
		1.465	0.393	0.697	0.802
		1.118	0.161	1.321	0.575
		0.636	1.058	1.09	0.487
		0.508	1.301	1.323	0.218
		0.518	1.042	1.165	0.324
		0.178	1.186	0.874	0.286
		0.157	0.66	1.312	0.487
		0.987	1.429	2.43	0.901
		0.936	0.363	0.752	0.712
		0.524	0.2	0.193	0.382
		0.854	0.967	0.802	0.236
		0.339	1.259	0.842	5.722
		0.795	0.718	0.137	0.21
		0.566	1.886	0.349	0.905
		1.628	0.708	0.794	0.16
		1.415	3.263	0.647	2.029
		1.337	0.891	1.29	2.261
		0.789	0.904	1.078	0.72
		1.136	0.798	0.615	1.081
		0.36	0.786	0.656	1.809
		0.163	0.436	1.098	1.027
		0.151	0.406	1.118	0.491
		0.34	0.314	0.976	3.368
		0.377	0.315	0.39	1.339
		0.311	0.541	0.187	1.781
		0.88	0.475	0.65	0.737
		0.783	1.363	1.288	0.822
		1.226	0.813	0.996	0.818
		0.346	2.167	0.772	2.343
		1.28	1.357	0.314	0.73
		1.349	0.265	0.338	0.621
		1.662	0.733	0.534	0.5
		0.955	0.871	0.67	1.688
		1.911	0.825	1.01	1.294
		0.988	0.514	0.393	0.467
		1.262	2.027	0.287	0.628
		0.778	0.358	0.882	0.628
		1.02	0.478	0.205	0.672
		1.204	0.821	0.692	1.089
		0.408	0.822	0.31	1.593
		0.542	0.432	0.37	0.422
		0.41	0.977	0.754	0.877
		0.726	0.545	0.935	1.685
		1.678	0.584	0.842	0.919
		0.699	0.268	0.447	0.97
		0.703	0.437	0.943	3.39
		1.034	0.34	0.718	1.621
		0.457	0.193	0.95	1.046
		1.955	0.167	1.054	0.576
		0.796	0.315	0.521	2.719
		0.747	0.142	0.647	1.095
		0.675	0.104	0.673	1.491
		0.797	0.569	0.799	1.909
		0.076	0.636	0.803	1.237
		0.635	0.345	1.036	1.038
		1.647	0.143	0.526	1.176
		0.739	0.117	1.132	2.37
		0.675	0.702	0.71	1.711
		0.271	1.755	0.935	0.831
		0.221	1.042	1.06	1.186
		0.553	2.836	0.73	1.186
		0.802	1.17	0.217	1.173
		1.229	0.557	0.909	1.944
		0.254	1.359	0.727	0.635
		0.676	0.546	0.856	0.584
		1.253	0.439	0.474	0.339
		0.635	0.488	0.959	0.94
		0.365	0.219	0.566	0.669
		0.952	0.688	1.086	1.365
		0.577	1.333	0.191	2.223
		0.197	0.861	0.845	0.331
		0.546	0.776	0.36	0.281
		0.715	0.672	0.678	1.029
		0.714	0.675	0.564	0.2
		1.272	0.504	0.749	0.748
		1.418	0.833	0.568	0.578
		0.339	1.94	0.389	0.296
		0.971	0.362	0.474	1.906
		1.014	0.5	0.933	0.938
		0.198	0.993	0.932	0.514
		0.461	1.104	0.758	0.312
		0.522	0.682	0.771	0.782
		0.889	0.115	0.875	1.168
		0.607	0.684	0.4	0.41
		0.912	0.394	0.443	0.257
		0.211	0.404	0.515	0.834
		0.575	0.241	1.01	0.62
		0.57	0.265	0.606	1.525
		0.831	0.669	0.839	0.29
		0.184	0.556	1.086	1.036
		1.35	0.954	1.102	1.689
		1.281	1.107	1.187	1.347
		0.867	0.613	0.873	0.296
		1.691	0.449	0.585	1.009
		0.099	0.633	1.249	0.455
		0.715	0.564	0.776	0.205
		1.166	0.52	1.156	0.679
		0.479	0.391	0.636	0.631
		1.204	1.076	0.6	0.187
		0.951	0.748	0.915	1.251
		0.189	0.286	0.485	2.546
	Figure 5c
			Flox #1	Flox #2	Flox #3	Flox #4	HKO #1	HKO #2	HKO #3	HKO #4
		mt-tRNAMet	0.8821	1.0036	1.1604	0.9539	1.221	1.2929	1.2117	1.3624
		mt-tRNAGly	1.002	1.0164	1.0929	0.8887	1.1032	1.2909	1.1896	1.2835
		mt-tRNAHis	0.9123	0.9768	1.1362	0.9747	1.2289	1.3103	1.3205	1.333
		mt-Nd1	0.961	1.0249	1.0505	0.9636	1.5369	1.4842	1.5846	1.538
		mt-Nd2	0.917	0.9395	1.029	1.1145	1.5523	1.498	1.6466	1.6107
		mt-Nd3	0.7705	0.9362	1.0896	1.2037	1.5703	1.6179	1.7517	1.7528
		mt-Co1	0.9517	0.9766	1.0816	0.99	1.2746	1.2589	1.2587	1.0069
		mt-Co2	1.0155	0.8987	1.0709	1.0149	1.599	1.5699	1.7703	1.6849
		mt-Co3	1.0214	1.0218	1.0112	0.9455	1.3666	1.3336	1.2372	1.2373
		cyto-tRNALeu	0.9949	0.9608	1.0257	1.0186	1.0221	1.0415	1.005	1.099
	Figure 6d
		Flox	HKO
		1.06004	1.2806
		0.944191	1.44989
		0.968029	1.2423
		1.06865	1.32911
		0.959093	1.3124
	Figure 6e
		Complex I		Complex II		Complex III		Complex IV		CS
		Flox	HKO	Flox	HKO	Flox	HKO	Flox	HKO	Flox	HKO
		0.958763	1.06701	1.0202	1.0404	0.581633	0.971939	1.00549	0.626374	1.05221	1.04961
		0.943299	0.974227	0.989899	0.848485	1.18622	1.00255	0.989011	0.692308	1.09288	0.801269
		1.09794	0.541237	0.989899	1.07071	1.23214	0.436224	1.00549	0.461538	0.854918	0.916354
			0.804124		1.15152		0.665816		0.659341		0.886069
	Figure 6f
		Complex I		Complex II		Complex III		Complex IV		CS
		Flox	HKO	Flox	HKO	Flox	HKO	Flox	HKO	Flox	HKO
		1.02318	0.672344	0.710128	1.09185	0.528281	1.71183	0.775031	0.501751	0.872295	0.743904
		0.98122	0.479312	0.65691	1.35655	1.12948	1.13192	1.11704	0.408052	0.850206	0.667865
		1.00111	0.206804	1.10381	1.0911	1.20311	1.19108	1.03917	0.465441	0.847868	1.06756
		0.994489	0.408888	1.52915	1.03411	1.13914	1.09926	1.06876	0.700539	1.42963	0.680758
	Supplementary Figure 3
		Xbp1		Chop
		Flox	HKO	Flox	HKO
		1.15973	0.680087	1.11558	0.370563
		0.955145	0.575861	0.94461	0.606169
		0.975215	0.961789	1.03368	1.07758
		0.909908	0.897381	0.906131	0.893656
